# Supplementary material for: Nutritional interventions for adolescents using information and communication technologies (ICTs): A systematic review
Source: PLoS One. 2017 Sep 29;12(9):e0184509. doi: 10.1371/journal.pone.0184509 (PMC5621667; doi:10.1371/journal.pone.0184509)
Supplement: S2 Table — (XLSX) [file pone.0184509.s002.xlsx]

## Sheet: Plan1
General information							Study characteristics					Participant characteristics							Intervention and setting					Outcome data/results
Researcher	Date	Study	Author	Type of publication	Country	Funding	Objectives of the study	Study design	Inclusion/exclusion criteria	Recruitment procedures used	Unit of allocation	Age	Gender	Ethnicity	Social economic status/ education	Weight status	Comorbities	Mean/median (yes or no)	Intervention	Frequence/duration of exposure	How was developed	Theoretical basis	Co-intervention	Follow-up (number and time)	Number of participants	Number of participants in analysis	Dropout rate (%)	Type of analysis	Main results	Result of study analysis (dichotomous or continuous)	Additional outcomes	Costs	Adverse effects
Fernanda and Giselle	2016-06-02	Efficacy and acceptability of an Internet platform to improve the learning of nutritional knowledge in children: the ETIOBE mates	Baños et al.	Journal article	Valencia, Espanha	CIBERobn Fisiopa- thology of Obesity and Nutrition, Ministerio de Ciencia e Innovacio ́n, and PROMETEO	to analyze the efficacy of this website as a tool for improving the process of teaching nutritional infor- mation to children as well as to report results regarding acceptability and playability of the pro- gram’s games.	Randomized controlled trial	fourth to sixth grade. Age 10-13yo. children had to have a com- puter at home and Internet access. Informed consent for an evaluation was obtained from children and parents.	They contacted 4 schools in valencia simillar in socio-economic status.	School	11.2	Experimental -> 37% males Control -> 43% males	100% caucasians	same socio-economic status	Not informed	not informed	yes	‘ETIOBE Mates’combines the Internet and computer games to impart nutritional and healthy lifestyle knowledge for the prevention and treatment of obesity in children	use the program as much as they want for 2 weeks	‘Nutritional Knowledge Questionnaire	behavioural theory	Internet and game-playing habits and playability questionnnaire	2 times ( baseline and 2 weeks after experiment	228	228	?	intention-to-treat	This indicates that both groups increased their scores in the Nutritional Knowledge Questionnaire after the 2-week intervention period. the ETIOBE group obtained a greater increase in Nutritional Knowledge Ques- tionnaire scores after the intervention, compared with the traditional group.	dichotomous	Playability results	none reported	Not informed
Fernanda and Giselle	2016-06-02	Promoting healthy eating to children: a text message (SMS) approach	Bech-larsen & Grønhøj	Journal article	Denmark	not informed	To increase the comsumption of fruits and vegetables	Randomized controlled trial	being 12yo	not informed	Schools and classes	12	not informed	not informed	not informed	not informed	not informed	No	Nutrition education program and SMS-based diary and feedback procedure that involved setting and modifying consumption goals	1 SMS daily during 4 weeks and 2 visits	The SMS procedures were automated by a web-based software program specifically developed for the intervention for preventing the participants’ sense of being monitored, and to improve the cost-efficiency of the study.	not informed		2 times ( baseline and after 15 weeks	256	163	0.16	per protocol	The diary and feedback design resulted in low attrition for both groups of pupils. Contrary to expecta- tions, however, pupils with a high vs. low pre-intervention intake were not less likely to reduce their intake goals during the intervention. For the pupils with low pre-intervention intake, the intervention resulted in small but significant increases in consumption frequen- cies, whereas the p…	dichotomous	no additional outcomes	none reported	The prevalence of ceiling effects in nutritional interventions, and the avoidance of negative effects on targets with high pre-intervention intakes, should be addressed in future studies.
Fernanda and Giselle	2016-04-09	Evaluation of the Web-Based Computer-Tailored FATaintPHAT Intervention to Promote Energy Balance Among Adolescents	Ezendam et al.	Journal article	The Netherlands	The Netherlands Organization for Health Care Research and Development	To help prevent excessive weight gain among adolescents aged 12 to 13 years by improving dietary behaviors (reducing the consumption of sugar-sweetened beverages and high-energy snacks and increasing the intake of fruit, vegetables, and whole-wheat bread), reducing sedentary behavior (reducing screen time), and increasing physical activity (increasing active transport to school, leisure time acti…	Randomized controlled trial	Secondary schools/ 12-13 year olds	First, eighty-eight schools for secondary education in Rotterdam and surrounding municipalities were invited to participate. The Rotterdam area is characterized by its large diversity in ethnic groups, with particularly large groups of Moroccan, Turkish and Cape-Verdean origin. Twenty-three schools were eligible and willing to participate. Second, adolescents of one to five classes in each school…	School	12.7	58.9% (Boys) 41.1% (Girls)	Western (72%) Non-western (28%)	Vocational (53%) Academic Preparatory (47%)	Underweight (8%) Normal weight (79%) Overweight (13%)	Not informed	Yes	School-based computer-tailored intervention aimed to prevent weight gain among adolescents	8 lessons, 15 minutes each for 10 weeks	Their study group developed an online intervention with 8 separate modules that addressed the issues of weight management and energy balance–related behaviors. The feedback provided included several elements: behavioral feedback, prompts for intention formation, decisional balance information to change attitudes, prompts for barrier identification, instructions on how to perform and/or change a b…	Theory of Planned Behaviour, the Precaution Adoption Process Model and implementation intentions	No	3 times (baseline, at 4-month and 2-year follow-up)	883	880	15% (Intervention group) and 12% (Control group)	Intention-to-treat		Dichotomous	No effects on anthropometric outcomes	None reported	Seasonal influence on physical activity in the intervention group
Fernanda and Giselle	2016-04-09	A computer-tailored dietary fat intake intervention for adolescents: Results of a randomized controlled trial	Haerens et al.	Journal article	Belgium	Flemish Government	To evaluate the acceptability, feasibility and effectiveness of a computer-tailored dietary fat intake education program for adolescents.	Randomized controlled trial	Secondary schools (≥2 classes of 7th graders)	School principals were approached by telephone. Informed consent forms were given to children and their parents	School	13.2	70.4% (Boys) 29.6% (Girls)	Not informed	General education (57.2%) Technical-vocational (42.8%)	Not informed	Not informed	Yes	Computer-tailored dietary fat intake education program for adolescents, adapted from the adult computer-tailored intervention primarily developed by Brug and colleagues and further adapted for use in Flemish adults	One 50 min session	Students were exposed once in class to a theory-based computer-tailored dietary fat intake intervention, which was provided as a self-explanatory CD-ROM. Students were to complete the program independently. It consisted of three major parts: introduction page, diagnostic tool, and intervention messages (all parts interactive on-screen).	Transtheoretical model	No	2 times (baseline and 3-month follow-up)	333	304	8.7%	Per-protocol		Dichotomous	--	None reported	Not informed
Fernanda and Giselle	2016-04-09	Preventing Obesity Among Adolescent Girls	Lubans et al.	Journal article	Australia	Australian Research Council	To evaluate the impact of a 12month multicomponent schoolbased obesity prevention program, Nutrition and Enjoyable Activity for Teen Girls among adolescent girls	Randomized controlled trial	Statefunded government secondary schools located in the Hunter and Central Coast areas in New South Wales, Australia, with a SocioEconomic Indexes for Areas score of 5 or less (bottom 50%), adolescent girls in grade 8 (second year of secondary school) were considered eligible for inclusion.	Schools were contacted and school principals, study participants and their parents provided informed consent	School pairs	13.2	100% (Girls)	Australian (85.4%) Asian (1.1%) European (10.1%) Other (3.1%)	Socioec. position: 1-2 (21.1%) 3-4(24.5%) 5-6(51.3%) 7-8(2.5%) 9-10 (0.3%)	Underweight (0.6%) Normal weight (56.6%) Overweight (42.8%)	Not informed	Yes	Multicomponent school-based intervention program tailored for adolescent girls	3 interactive seminars on the benefits of physical activity and healthy eating ; 3 practical nutrition workshops; and weekly text messages during the second and third terms and biweekly during the fourth term of the program's delivery	Teachers responsible for the delivery of the program from the intervention schools attended a 1-day training workshop at the local university. The intervention was focused on promoting lifetime physical activities, reducing sedentary behaviors, and encouraging low-cost healthy eating, and it was delivered during 4 school terms (ie, 12 months) at no additional financial cost to the school or stude…	Bandura's social cognitive theory and targeted evidence-based psychological, behavioral , and environmental influences on physical activity and nutrition behavior change	Yes - lunch-time PA sessions, handbooks and pedometers for self-monitoring, and school sport sessions; and parents newsletters at 4 periods during the 12-month intervention, to increase awareness and encourage parents to support their children's physical activity and dietary behaviors.	2 times (baseline and 12-month follow-up)	357	357	41.6%	Intention-to-treat		Dichotomous	Additional analysis revealed a significant intervention effect for body fat percentage and a marginally significant effect for BMI z score	None reported	No adverse effects
Fernanda and Giselle	2016-04-09	Pilot evaluation of the HELENA (Healthy Lifestyle in Europe by Nutrition in Adolescence) Food-O-Meter	Maes et al.	Journal article	Six European Cities (Vienna, Ghent, Heraklion, Dortmund, Athens and Stockholm)	European Community Sixth RTD Framework Programme	To investigate the feasibility and impact of the Food-O-Meter, an Internet-based computer-tailored nutrition intervention in adolescents	Quasi-experimental design	Inclusion criteria: age of 13.00–16.99 years, schooling in one of the 10 European cities, informed consent signed, having at least weight and height measured and completed at least 75% of the other tests; exclusion criteria: participants participating simultaneously in another clinical trial, and an acute infection lasting less than 1 week before the inclusion.	The six study centres were asked to recruit at least 200 adolescents of the cross-sectional study within these schools to participate in the intervention study (100 adolescents in the control condition and 100 in the intervention condition)	Schools and classes	12--17 <15 years (46,9%) >15 years (53,1%)	48.7% (Boys) 51.3% (Girls)	Vienna (21,5%) Ghent (17,6%) Heraklion (17,2%) Dortmund(13,2%) Athens(17,7%) Stockholm(12,7%)	Not informed	Not informed	Not informed	No	Food-O-Meter, an Internet-based computer-tailored nutrition intervention in adolescents	3 sessions (at different time points), duration not informed (during school hours)	Validated FFQ; food composition database; decision tree for generating individualized advice for improving dietary intake of target nutrients (fiber, vitamin C, Ca, Fe and Fat); feasibility questionnaire	Not informed	Activ-o-meter (for measuring physical activity level)	3 times (baseline, at 1-month and 3-month follow-up)	1298	714	0.46	Intention-to-treat	Results were more consistent for reduction on fat consumption (% energy from fat), especially in the overweight group.	Dichotomous	Short individualised, rather than long standardised advice, would have more effect on the eating behaviors of adolescents.	None reported	Not informed
Fernanda and Giselle	2016-06-02	A computerised tailored intervention for increasing intakes of fruit, vegetables, brown bread and wholegrain cereals in adolescent girls	Rees et al.	Journal article	London and the West Midlands, United Kingdom	Food Standards Agency	To evaluate the effectiveness of a computer-generated tailored intervention leaflet compared with a generic leaflet aimed at increasing brown bread, wholegrain cereal, fruit and vegetable intakes in adolescent girls	Randomized controlled trial	Girls from schools in areas of ethnic minority and low-income groups	Schools received an invitation to participate.	Schools and classes	12--16	100% (Girls)	White (53,4%) Asian (18,7%) Black (15,8%) Mixed race (10%) Another ethnicity (2,1%)	Low income (100%)	Not informed	Not informed	No	A computer-generated tailored intervention leaflet compared with a generic leaflet aimed at increasing intake of target foods in adolescent girls and psychological questionnaire	1 session (leaflet after baseline assessment)	Three 24-h dietary recalls at baseline and three 24-h recall at follow-up.	Theory of Planned Behaviour, and The Transtheoretical Model	Psychological questionnaire (at baseline and follow-up); and evaluation questionnaire (about the intervention)	2 times (baseline and 4-month follow-up)	823	757	0.08	Intention-to-treat	The tailored intervention leaflet had a significant effect on whole bread intake. No significant effects for other foods	Dichotomous	Low percentage of girls (28%) reported using the leaflet to make changes in their diets and only 38% of them thought that it contained the right amount of information. **motivation could be improved by using an interactive online method	None reported	Not informed
Fernanda and Giselle	2016-06-02	Effects of the Quest to Lava Mountain Computer Game on Dietary and Physical Activity Behaviors of Elementary School Children	Sharma et al.	Journal article	Houston, Texas, USA	The Cooper Institute, The Safeway Foundation, and the Michael & Susan Dell Foundation through the Michael & Susan Dell Center for Healthy Living at the University of Texas School of Public Health	To evaluate the feasibility, acceptability, and effects of the Quest to Lava Mountain (QTLM) computer game on dietary behaviors, physical activity behaviors, and psychosocial factors among ethnically diverse children in Texas.	Quasi-experimental design	Low-and middle-income schools.	Recruitment was done through study presentations to the principals and administrators. Two classrooms per school in fourth and fifth grade were randomly selected and all children within these classrooms were invited to participate in the study. Participants were recruited through study flyers and information meetings with parents.	School and classes	9--11	60% (Boys) 45% (Girls)	Hispanic (48,6%) White(26,6%) Black (10,5%) Others (48,6%)	Not informed	Healthy weight (53,4%) Overweight (18,4%) Obese(28,2%)	Not informed	No	Quest to Lava Mountain (QTLM), a computer game aimed to promote healthy eating behaviors and physical activity in children	90 min per week during 6 weeks (approximately 10 hours)	To complete their quest, players must create an avatar, keep the avatar healthy by eating well and being physically active, and complete a series of progressive gaming challenges. The game was designed to improve problem-solving, personal control, decision-making, knowledge, self-efficacy, and behavioral capability. Two random 24-h dietary recalls.	Social Cognitive Theory and the Theory of Reasoned Action	Self-report surveys on diet, physical activity and psychosocial factors (baseline and postintervention); and process evaluation (usability, exposure and progress)	2 times (baseline and 6-week follow-up)	107	105	0.104	Intention-to-treat	Decrease in children's sugar consumption and improved nutrition/physical activity attitudes.	Dichotomous	There were no direct effects on PA, but higher QTLM exposure and gaming process was associated with increased frequency of PA	None reported	Decreased energy intake and incresed PA frequency were observed in the control group, likely due to school-based health promotion programs (implemented during the study period)
Fernanda and Giselle	2016-06-02	Boy Scout 5-a-Day Badge: Outcome results of a troop and Internet intervention	Thompson et al.	Journal article	Houston, Texas, USA	American Cancer Society	To evaluate the effects of a Boy Scout Five-A-Day Badge program on fruit juice (FJ) and low-fat vegetable (LV) consumption	Randomized controlled trial	Troop inclusionary criterion was a high likelihood of Scouts having a home computer with Internet access. Scout inclusionary criteria included participating troop membership, a home computer with Internet access, and written consent/ assent.	Presentations were then made to troop leaders; Scouts were recruited from troops expressing interest in the study.	Troops	10--14	100% (Boys)	Fall: Anglo-american (73,7%) African-american (3,5%) Hispanic (13,2%) Mixed (9,6%) Spring: Anglo-american (72,2%) African-american (3,8%) Hispanic (14,1%) Mixed (9,9%)	not informed	Fall: 74 (mean percentille) Spring: 66 (mean percentile)	Not informed	Yes	5-a-Day Achievement Badge Program” (5AD), an innovative nine-session troop-plus-Internet FV intervention	55min of weekly programming (∼30 min in-troop; ∼25 min Internet) and 20min of PA weekly (control and intervention groups)	The treatment group participated in an intervention to increase FV consumption, while the control group participated in a mirror-image intervention to increase physical activity (PA).	Social Cognitive Theory	Questionnaire on psychosocial variables; "Lie Scale" for evaluating social desirability.	3 times (baseline, immediately post (9-week post), and 6-month post)	473	452	8.7%	Intention-to-treat	Significant increases in FJ consumption, FJ home availability, and LV self-efficacy were observed among the intervention group immediately following the intervention but were not maintained 6 months later. No differences in LV consumption were observed in the intervention group.	Dichotomous	No additional outcomes	None reported	Not informed
Fernanda and Giselle	2016-06-02	An Internet Obesity Prevention Program for Adolescents	Whittemore et al.	Journal article	USA	ARRA?	to compare the effectiveness of two school-based internet obesity prevention programs, HEALTH[e]TEEN and HEALTH[e]TEEN + CST,	Randomized controlled trial	students enrolled in health or biology classes; Students were excluded if cognitive functioning prohibited them from completing study questionnaires and program materials, as identified by teachers.	not informed	School and classes	15.3	38% (Boys) 62% (Girls)	65% non-white)	not informed	mean BMI of 24.69 - 38% overweight or obese	not informed	Yes	To compare the effectiveness of two school-based internet obesity prevention programs for diverse adolescents	8 lessons vs 12 lessons	BMI	interactive technology, social learning theory,	self-report questionnaires; adapted version of a sedentary behavior questionnaire; Youth Risk Behaviors Survey; survey adapted from the After School Student Questionnaire; satisfaction survey	3 times (baseline, 3 months and 6 months)	604	384	0.045	intention-to-treat	there were significant improvements in the health behaviors of adolescents in both groups over 6 months; Adolescents demonstrated a significant increase in self efficacy , healthy eating behavior , fruit and vegetable intake , moderate and vigorous exercise , and stretching exercises along with a significant decrease in sugar-sweetened drinks , junk food intake, and sedentary behavior. Significan…	Dichotomous	Satisfaction with the program was high in both groups.	none reported	Since weight and BMI generally increase during adolescence, the time effect on weight and BMI change was tested against the projected increase due to change in age
Fernanda and Giselle	2016-06-02	Technology-enhanced game-based team learning for improving intake of food groups and nutritional elements	Yang et al.	Journal article	Taiwan	National Science Council of the Republic of China	In order to foster healthy eating, a technology-enhanced approach, game-based team learning (GBTL)	Randomized controlled trial	tenth graders from three sections of a “Health Education” . Consent forms were also obtained from the guardians of all students and the study passed a college-level institutional review board.	not informed	Course - Senior high school	15--16	100% (Girls)	All taiwanese	not informed	not informed	not informed	no	Technology-enhanced approach, game-based team learning GBTL for improving intake of food groups and nutrition elements. 3 groups (GBTL + CDAs, CDAs only, and comparison group)	8 weeks ( 50min each weeks)	Cloud diet assessment system (CDAS) -> dietary intake	social-interdependence theory.	NÃO?	2 times ( baseline and after 8 weeks) week 5 and 7 for experimental groups	87	87	not informed	intention-to-treat	E2 was successful in improving dietary intake on Dairy, fruit, fiber and micronutrients. 2 demonstrated significantly greater consumption of Meats and Protein, Vegetables , and Fruit than E1 and C. relative increase in the consumption of all food groups for the E2 group, with most values (apart from those for Fats and Oils and Grains) approaching an average of 100% of the recommended daily intake…	dichotomous	No additional outcomes	none reported	Not informed
